# Supplementary material for: Heterologous expression and characterization of polyhydroxyalkanoate synthase genes from haloarchaeal strains in Haloferax mediterranei
Source: Front Microbiol. 2026 Mar 18;17:1754904. doi: 10.3389/fmicb.2026.1754904 (PMC13038957; doi:10.3389/fmicb.2026.1754904)
Supplement: Supplementary file 1 [file Table_1.xlsx]

## Sheet: Table S1
Supplemental Table S1. Our library of haloarchaeal strains.
				PhaC
	Name	NBRC No.	Assembly ID	Accession No.	Length (aa)	Size (kDa)	PHA productivity*	Ref.
	Halococcus morrhuae	14719	GCF_000336695.1	WP_004054388.1	465	52.007	BV	Han et al., 2010a
	Haloferax mediterranei	14739	GCF_005406325.1	WP_004056138.1	492	54.765	BV	Lu et al., 2008
	Haloarcula vallismortis	14741	GCF_000337775.1	WP_004516058.1	471	52.697	A	Nicolaus et al., 1999
	Haloarcula japonica	101032	GCF_039545195.1	WP_004590065.1	477	53.248	N	Nicolaus et al., 1999
	Haloarcula hispanica	102182	GCF_000223905.1	WP_014039171.1	474	52.982	BV	Han et al., 2009
	Natronococcus occultus	102186	GCF_000328685.1	WP_015320635.1	473	52.741	B	Han et al., 2010a
	Natronobacterium gregoryi	102187	GCF_000230715.2	WP_005580218.1	486	54.099	B	Han et al., 2010a
	Natrinema thermotolerans	102635	GCF_000337115.1	WP_006649372.1	525	57.498	U
	Natrialba chahannaoensis	102638	GCF_000337135.1	WP_006167436.1	467	52.246	N	Han et al., 2010a
	Natronorubrum daqingense	105739	GCF_001971705.1	WP_076580359.1	449	50.055	U
	Halomarina oriensis	108805	GCF_009791395.1	WP_158204418.1	486	53.987	U
	Natronococcus jeotgali	110680	GCF_000337695.1	WP_008426172.1	461	51.309	U
	Halalkalicoccus jeotgali	110681	GCF_000196895.1	WP_008417222.1	481	53.726	U
	Halogranum rubrum	110682	GCF_000283335.1	WP_009376212.1	479	53.595	U
	Haloarchaeobius iranensis	110930	GCF_042683225.1	WP_089731669.1	459	51.148	U
	Haloarchaeobius litoreus	110972	GCF_024495425.1	WP_256399172.1	459	51.08	U
	* A=PHA, B=PHB, BV=PHBV, N=no production, U=unknown

## Sheet: Table S2
Supplemental Table S2. Primers for constructing vectors containing phaEC derived from each haloarchaeal strain.
	Name	Primer (5'->3')	Product size (bp)
	PphaRP-Hme_F	ccaagcttcttctagAGAAGGGAACATATATGTTAC	80
	PphaRP-Hme_R	acgcggtacctctagACATATGCTAACTCGGTGTTGTACCTG
	phaEC-Hhi_F	caccgagttagcataTGAGTAATACAAACAACATTC	2008
	phaEC-Hhi_R	cactcttcacacgcgGTACCTTACAGTTGGTCGAGCCAG
	phaEC-Hje_F	caccgagttagcataTGACAGAGATGAACACGCCGAT	2034
	phaEC-Hje_R	cactcttcacacgcgGTACCCTACCGGTCGGCCGCGGCC
	phaEC-Hme_F	caccgagttagcataTGTCACAACAAAAAGGGGACGAG	2058
	phaEC-Hme_R	cactcttcacacgcgGTACCTTAGTCGGTGCGGTCGGATG
	phaEC-Hru_F	caccgagttagcataTGTCAAAACAGAACTCAGAGATGTAC	2028
	phaEC-Hru_R	cactcttcacacgcgGTACCTTACCTGTCGAGCAAGTCGC
	phaEC-Noc_F	caccgagttagcataTGACAGACACACCGCCGCAGTCAC	1998
	phaEC-Noc_R	cactcttcacacgcgGTACCCTACCGGTCGGCGGCCTGC
	phaE-Hhi_400F	TCTGGAGCAGATGGGTTTCC	For sequence
	phaC-Hhi_400F	CGTCGCGGCTCGACCAGCAC
	phaC-Hhi_900F	AAGAACGAGCTTGAGCTCAA
	phaE-Hje_400F	CGAGACCCTGCACAACCTCG
	phaC-Hje_400F	CCTCGAGGACTACGTCGATC
	phaC-Hje_900F	AACACATCGATCTCTCGAAG
	phaE-Hme_400F	AGACAGCACGCCGTCGAGAC
	phaC-Hme_400F	GGGTACTGCATGGGCGGGAC
	phaC-Hme_900F	ACCGTTCAACGACCTCGTTC
	phaE-Hru_400F	GGACACGCTCCACCAACTCG
	phaC-Hru_400F	CGACTACGTCAACCGGTACG
	phaC-Hru_900F	TCGACCTCGCCGAAATCGAC
	phaE-Noc_400F	GCGCTCGCTTGGTTTCCCGA
	phaC-Noc_400F	CAACCGCTACATCGACAACT
	phaC-Noc_900F	CGAACATCGACATGCCCGTA
	head	GAACTCTGAACCTATGAATCGCGGT	238–2,216
	tail	CGATGAAAATGCGTCCGTCG
	Italic: Coding sequence
	Underlined: Restriction enzyme sites.
	Lowercase: Homologous region with each end of the vector.

## Sheet: Table S3
Supplemental Table S3. Compositions of PHBV produced by wild-type of H. mediterranei in 1380 and 1380P medium for 72 h.
	Meidum	Consumed glucose (g/L)	DCW (g/L)	PHA (g/L)	Biomass (g/L)	3HV (mol%)	Mn (×106)	Mw (×106)
	1380	4.8	2.8	1	1.8	29	2.8	5
	1380P	6.8	4	1.4	2.6	12	3	5.1

## Sheet: Table S4
Supplemental Table S4. Compositions of PHBV produced by wild-type strains of H. mediterranei, H. jeotgali, and H. rubrum.
	Strain	NBRC No.	Medium No.	DCW (g/L)	PHA (g/L)	PHA (%)	3HV (mol%)	Mn (×106)	Mw (×106)
	H. mediterranei	14739	257	4.59 ± 0.05	2.4 ± 0.1	52 ± 1	6.97 ± 0.03	2	3.6
	H. jeotgali	110681	1337	0.8 ± 0.1	0.009 ± 0.001	1.12 ± 0.04	23.8 ± 0.6	0.5	2.8
	H. rubrum	110682	1338	< 0.3	N.D.	N.D.	N.D.	N.D.	N.D.

## Sheet: Table S5
Supplemental Table S5. Composition of PHBV produced by the DEC-phaEC(X) strains in each medium.
	Medium	Strain	Consumed glucose (g/L)	Consumed propionate (g/L)	PHBV (g/L)	3HV (mol%)	3HB (mol%)	3HV (g/L)	3HB (g/L)
	MBS	DEC-phaEC(Hhi)	5	0	1.5	8	92	0.134844	1.39334
		DEC-phaEC(Hje)	4.9	0	1.7	8	92	0.152824	1.57912
		DEC-phaEC(Hme)	5	0	1.7	9	91	0.171696	1.56384
		DEC-phaEC(Hru)	5.3	0	1.4	9	91	0.141397	1.28787
		DEC-phaEC(Noc)	5	0	1.6	8	92	0.143834	1.48623
	1380P	DEC-phaEC(Hhi)	6.7	0	1	11	89	0.123111	0.901871
		DEC-phaEC(Hje)	6.9	0	1.2	12	88	0.160948	1.07138
		DEC-phaEC(Hme)	6.9	0	1.2	11	89	0.147733	1.08224
		DEC-phaEC(Hru)	6.4	0	0.8	12	88	0.107298	0.714256
		DEC-phaEC(Noc)	6.8	0	1	12	88	0.134123	0.89282
	1380PP	DEC-phaEC(Hhi)	5.8	0.404255	1.1	27	73	0.325426	0.829809
		DEC-phaEC(Hje)	6.3	0.385191	1.1	25	75	0.302113	0.850441
		DEC-phaEC(Hme)	6.5	0.395809	1.3	24	76	0.343212	1.01721
		DEC-phaEC(Hru)	5.4	0.380376	0.7	31	69	0.236529	0.501607
		DEC-phaEC(Noc)	5.9	0.326915	1.1	26	74	0.313785	0.840138

## Sheet: Table S6
Supplemental Table S6. Pearson's correlation coefficients (r) and p-values for relationship among culture and PHA parameters in DEC-phaEC(X) strains.
	Parameters		r	p-value	Significance
	OD	DCW	0.654674	0.230564	n.s.
		Biomass	0.44481	0.452924	n.s.
		Consumed glucose	0.515007	0.374539	n.s.
		PHBV	0.590792	0.294176	n.s.
		3HV	-0.446227	0.451309	n.s.
		Mn	-0.325558	0.59293	n.s.
		Mw	-0.40469	0.499165	n.s.
	DCW	Biomass	0.417099	0.48476	n.s.
		Consumed glucose	0.946042	0.0149234	p < 0.05
		PHBV	0.971198	0.00584223	p < 0.05
		3HV	-0.961703	0.00894469	p < 0.05
		Mn	0.443524	0.454391	n.s.
		Mw	0.402678	0.501508	n.s.
	Biomass	Consumed glucose	0.611128	0.273482	n.s.
		PHBV	0.188529	0.761387	n.s.
		3HV	-0.457852	0.438106	n.s.
		Mn	0.328324	0.589601	n.s.
		Mw	0.136826	0.826333	n.s.
	Consumed glucose	PHBV	0.862026	0.0602323	n.s.
		3HV	-0.978194	0.00385278	p < 0.05
		Mn	0.637852	0.246909	n.s.
		Mw	0.568517	0.317286	n.s.
	PHBV	3HV	-0.919133	0.027268	p < 0.05
		Mn	0.393173	0.512611	n.s.
		Mw	0.399242	0.505517	n.s.
	3HV	Mn	-0.671551	0.214481	n.s.
		Mw	-0.624711	0.259885	n.s.
	Mn	Mw	0.972067	0.0055805	p < 0.05
	n.s.: not significant
